# Supplementary material for: Sensogenomics and the Biological Background Underlying Musical Stimuli: Perspectives for a New Era of Musical Research
Source: Genes (Basel). 2021 Sep 21;12(9):1454. doi: 10.3390/genes12091454 (PMC8472585; doi:10.3390/genes12091454)
Supplement: Supplementary file 1 [file genes-12-01454-s001.zip]

Archive with 1 entries (1 files):
- genes-1343034-supplementary.pdf
